# Supplementary material for: Influence of scattered trees in grazing areas on soil properties in the Piedmont region of the Colombian Amazon
Source: PLoS One. 2021 Dec 29;16(12):e0261612. doi: 10.1371/journal.pone.0261612 (PMC8716041; doi:10.1371/journal.pone.0261612)
Supplement: S1 File — (XLSX) [file pone.0261612.s001.xlsx]

## Sheet: Biological
Tree species	Location at three	Araneae	Coleoptera	Oligochaeta	Hymenoptera	Dermaptera	Diptera	Hemiptera	Homoptera	Other	Diplopoda	Stylommatophora	Orthoptera	Shiphonaptera	Blattodea	Spirobolida	Lithobiomorpha	Scolopemdromorpha	Isoptera	Systellommatophora	Diplura	Acari	Collembola	Lepidoptera
Andira inermis	Under crown	6	3	23	9	3	2	2	0	6		3	1	2
Andira inermis	Out of crown	3	2	43	6	3	5	0	0	1					1
Andira inermis	Under crown	4	2	81	50	0	1	0	0	2					1	1
Andira inermis	Out of crown	5	17	27	14	1	10	0	0	5		1				3	1
Bellucia pentamera	Under crown	0	2	48	11	0	0	0	13	1									1
Bellucia pentamera	Out of crown	2	2	47	20	4	5	1	2	0
Bellucia pentamera	Under crown	1	1	66	5	1	2	0	5	5						1			4
Bellucia pentamera	Out of crown	5	6	84	2	6	1	0	0	11						7	3			1
Guarea guidonia	Under crown	0	3	69	22	1	1	0	0	1									1
Guarea guidonia	Out of crown	0	0	32	2	0	0	0	0	3		2				1
Guarea guidonia	Under crown	2	5	33	3	0	0	0	0	0
Guarea guidonia	Out of crown	0	2	37	12	0	2	1	0	0
Psidium guajava	Under crown	1	4	82	16	0	5	0	0	3						3
Psidium guajava	Out of crown	0	2	24	14	0	0	0	0	0
Psidium guajava	Under crown	0	1	35	10	0	1	0	0	11		1							10
Psidium guajava	Out of crown	0	5	77	2	0	2	0	0	1			1
Zygia longifolia	Under crown	1	3	63	3	5	2	3	0	0
Zygia longifolia	Out of crown	3	1	41	1	2	4	2	0	4						1				1	2
Zygia longifolia	Under crown	12	14	35	99	0	2	3	0	8			1									6	1
Zygia longifolia	Out of crown	5	29	0	62	0	0	4	0	2	1													1

## Sheet: Chemical
Tree species	Location at three	pH	Al	Al.S	OC	OM	CEC	Ca	Mg	K	Na	P	BD	Mo	PR	20_Da	30_Da	20_% Humed	30_% Humed	20,00_KPa/cm2	30,00_KPa/cm2
Andira inermis	Under crown	5.46667	1.065	39.55	1.06667	1.84	10.7	0.943333	0.433333	0.523333	0.103333	55.7333	1.01667	0.391667	169.5	1.05	1.08333	0.353333	0.356667	208	209
Andira inermis	Out of crown	5.26667	1.3	45.5667	0.733333	1.26333	10	0.87	0.33	0.24	0.136667	63.4	1	0.411667	146.5	0.95	0.95	0.443333	0.415	198	201.5
Andira inermis	Under crown	5.46667	0.68	18.1	1.46667	2.53	14	1.7	0.68	0.63	0.106667	46.3667	1.01667	0.391667	174.267	1.05	1.08333	0.353333	0.356667	180.767	181.533
Andira inermis	Out of crown	5.46667	0.763333	19.6	1.6	2.76	13.9	1.6	0.69	0.68	0.146667	43.1667	1	0.411667	167.533	0.95	0.95	0.443333	0.415	175	177.767
Bellucia pentamera	Under crown	4.7	9.13333	80.3333	3.86667	6.66667	28.8333	0.866667	0.476667	0.756667	0.113333	14.8667	0.866667	0.71	102	1.08333	1.06667	0.515	0.511667	101.5	92
Bellucia pentamera	Out of crown	4.63333	6.93	65.3667	2.5	4.31	22.2333	0.923333	0.5	0.49	0.113333	35.3	1	0.568333	87.2	1.05	1.06667	0.47	0.515	86.7	77.5
Bellucia pentamera	Under crown	4.43333	8.39667	65.5667	2.56667	4.42667	23.5	0.796667	0.61	0.603333	0.113333	29.4667	0.883333	0.683333	97.7667	1.01667	1.06667	0.541667	0.523333	98.2667	88.5
Bellucia pentamera	Out of crown	4.7	8.63333	76.4667	2.26	3.89667	27.1333	0.63	0.4	0.52	0.09	27.3333	0.9	0.763333	97.2667	1	0.966667	0.583333	0.616667	93.5333	87.0333
Guarea guidonia	Under crown	5.03333	2.28333	54.1667	2.43333	4.19333	17.4667	0.793333	0.37	0.423333	0.1	29.7	0.916667	0.486667	188.3	1.08333	1.15	0.418333	0.385	211.267	221.267
Guarea guidonia	Out of crown	5.23333	1.55	35.3	2.56667	4.42333	17.8	1.09667	0.703333	0.94	0.07	21.0667	0.916667	0.505	169.267	1.03333	1.16667	0.421667	0.385	193.267	206.767
Guarea guidonia	Under crown	4.83333	1.67667	41.1333	1.53333	2.64333	16.8	1.18	0.553333	0.343333	0.0833333	42.0667	1.06667	0.455	174	1.08333	1.18333	0.431667	0.41	189.5	205.533
Guarea guidonia	Out of crown	4.93333	1.48333	51.0667	1.63333	2.81667	15.0667	0.65	0.336667	0.683333	0.12	18.7	1.01667	0.476667	173	1.08333	1.16667	0.41	0.38	193.5	224.767
Psidium guajava	Under crown	4.5	5.26667	64.8	3.26667	5.63333	19.9	0.853333	0.726667	1.17333	0.07	10.7333	0.916667	0.588333	109.667	1.18333	1.25	0.386667	0.366667	122	116.667
Psidium guajava	Out of crown	4.66667	6.06667	71.3667	3.06667	5.28667	20.9667	0.866667	0.603333	0.763333	0.0933333	13.5	0.933333	0.606667	103.333	1.23333	1.2	0.366667	0.385	109.5	106
Psidium guajava	Under crown	5	3.79	37.0667	2.93333	5.05333	20.7333	0.863333	0.756667	0.996667	0.0933333	9.5	0.95	0.508333	114	1.08333	1.16667	0.42	0.381667	127.167	123.667
Psidium guajava	Out of crown	4.03333	1.76667	60.6667	2.36667	4.08	13.9667	0.346667	0.233333	0.416667	0.103333	14.1667	0.916667	0.628333	119.5	1.15	1.15	0.418333	0.42	115.667	113
Zygia longifolia	Under crown	4.96667	1.01333	21.0667	2.43333	4.19667	18.5333	2.03333	0.896667	0.736667	0.156667	56	0.983333	0.361667	232.1	1.01667	1.03333	0.385	0.373333	239.167	240
Zygia longifolia	Out of crown	5.4	0.883333	21.4	2.1	3.62	17.8667	1.83333	0.88	0.35	0.166667	42.2333	0.966667	0.438333	125.833	0.933333	0.983333	0.426667	0.406667	136.667	136.667
Zygia longifolia	Under crown	5.06667	0.723333	17.6	1.9	3.27667	17.7333	1.6	0.89	0.87	0.146667	47.8333	1.03333	0.386667	150.833	1	1.01667	0.428333	0.395	152.5	155
Zygia longifolia	Out of crown	5.13333	0.993333	26.8	1.66667	2.87	15.4667	1.6	0.676667	0.27	0.163333	40	0.9	0.443333	66.6667	0.966667	0.933333	0.455	0.438333	76.6667	76.6667
